# Supplementary material for: Identification and Analysis of Anticancer Therapeutic Targets from the Polysaccharide Krestin (PSK) and Polysaccharopeptide (PSP) Using Inverse Docking
Source: Molecules. 2024 Nov 15;29(22):5390. doi: 10.3390/molecules29225390 (PMC11596896; doi:10.3390/molecules29225390)
Supplement: Supplementary file 1 [file molecules-29-05390-s001.zip]

Archive with 1 entries (1 files):
- molecules-3249205-supplementary.pdf
